# Supplementary material for: Estimated quantity of swine virus genomes based on quantitative PCR analysis in spray-dried porcine plasma samples collected from multiple manufacturing plants
Source: PLoS One. 2022 May 23;17(5):e0259613. doi: 10.1371/journal.pone.0259613 (PMC9126402; doi:10.1371/journal.pone.0259613)
Supplement: S1 Table — Ct values and estimated virus genome presence in SDPP per months during the years 2018–2019. (XLSX) [file pone.0259613.s001.xlsx]

## Sheet: S1 Table -SDPP
S1 Table - SDPP. Ct values and estimated virus genome presence expressed in log10 genome copies (GEC) and Log10 TCID50/g SDPP in manufacturing plants located in different swine production areas around the world per months during the years 2018-2019.
		PEDV			PCV2			PPV			SIV			PRRS US			PRRS EU
Plant	Month	Ct	GEC/g	TCID50/g	Ct	GEC/g	TCID50/g	Ct	GEC/g	TCID50/g	Ct	GEC/g	TCID50/g	Ct	GEC/g	TCID50/g	Ct	GEC/g	TCID50/g
USA-IA	August	36	2.2	-0.4	32	5.2	1.3	30	4.0	2.8	>40	Neg	Neg	32	2.8	-0.9	>40	Neg	Neg
USA-IA	September	>40	Neg	Neg	33	5.0	1.2	32	3.5	2.4	>40	Neg	Neg	35	1.9	-1.8	>40	Neg	Neg
USA-IA	October	37	2.0	-0.6	32	5.1	1.2	30	4.1	3.0	>40	Neg	Neg	33	2.6	-1.0	>40	Neg	Neg
USA-IA	November	34	2.6	0.1	31	5.5	1.6	29	4.3	3.2	>40	Neg	Neg	32	2.9	-0.7	>40	Neg	Neg
USA-IA	January	29	4.0	1.5	31	5.4	1.5	29	4.2	3.1	>40	Neg	Neg	34	2.2	-1.5	>40	Neg	Neg
USA-IA	February	30	3.7	1.2	32	5.3	1.4	31	3.8	2.6	>40	Neg	Neg	36	1.6	-2.1	>40	Neg	Neg
USA-IA	March	29	4.1	1.6	32	5.3	1.4	29	4.2	3.1	38		-1.3	33	2.6	-1.1	36	2.1	-0.3
USA-IA	April	32	3.2	0.6	31	5.5	1.6	32	3.7	2.5	>40	Neg	Neg	35	2.0	-1.7	>40	Neg	Neg
USA-IA	May	36	2.1	-0.5	32	5.2	1.3	31	3.9	2.8	>40	Neg	Neg	31	3.2	-0.4	>40	Neg	Neg
USA-IA	June	37	2.0	-0.6	31	5.4	1.5	30	4.1	3.0	>40	Neg	Neg	33	2.5	-1.1	>40	Neg	Neg
USA-IA	July	>40	Neg	Neg	32	5.3	1.4	31	3.8	2.6	>40	Neg	Neg	34	2.3	-1.4	>40	Neg	Neg
X ± SD		33 ± 3	2.9 ± 0.9	0.3 ± 0.9	32 ± 1	5.3 ± 0.2	1.4 ± 0.2	30 ± 1	4.0 ± 0.3	2.8 ± 0.3				33 ± 2	2.4 ± 0.5	-1.3 ± 0.5
Range		(29 – 37)	(2.0 – 4.1)	(-0.6 – 1.6)	(31 –33)	(5.0 – 5.5)	(1.2 – 1.6)	(29 – 32)	(3.5 – 4.3)	(2.4 – 3.2)				(31 – 36)	(1.6 – 3.2)	(-2.1 – -0.4)
USA-NC	September	>40	Neg	Neg	29	6.2	2.2	34	3.1	1.9	>40	Neg	Neg	>40	Neg	Neg	>40	Neg	Neg
USA-NC	October	35	2.4	-0.2	30	5.8	1.9	33	3.4	2.2	>40	Neg	Neg	>40	Neg	Neg	>40	Neg	Neg
USA-NC	November	36	2.1	-0.5	30	5.7	1.8	36	2.7	1.5	>40	Neg	Neg	>40	Neg	Neg	>40	Neg	Neg
USA-NC	December	30	3.7	1.2	29	6.1	2.1	30	4.1	3.0	>40	Neg	Neg	>40	Neg	Neg	>40	Neg	Neg
USA-NC	January	34	2.7	0.1	29	6.0	2.1	36	2.6	1.4	>40	Neg	Neg	35	1.9	-1.8	>40	Neg	Neg
USA-NC	February	34	2.7	0.2	31	5.4	1.5	29	4.3	3.1	>40	Neg	Neg	>40	Neg	Neg	>40	Neg	Neg
USA-NC	March	>40	Neg	Neg	34	4.8	0.9	32	3.5	2.3	>40	Neg	Neg	>40	Neg	Neg	>40	Neg	Neg
USA-NC	April	35	2.5	-0.1	31	5.6	1.6	30	4.2	3.0	>40	Neg	Neg	>40	Neg	Neg	>40	Neg	Neg
USA-NC	May	>40	Neg	Neg	34	4.6	0.8	33	3.3	2.1	>40	Neg	Neg	>40	Neg	Neg	>40	Neg	Neg
USA-NC	June	>40	Neg	Neg	31	5.5	1.6	34	3.2	2.0	>40	Neg	Neg	>40	Neg	Neg	>40	Neg	Neg
USA-NC	July	>40	Neg	Neg	32	5.2	1.3	30	4.0	2.9	>40	Neg	Neg	33	2.4	-1.3	>40	Neg	Neg
USA-NC	August	>40	Neg	Neg	32	5.3	1.4	30	4.0	2.9	>40	Neg	Neg	>40	Neg	Neg	>40	Neg	Neg
X ± SD		34 ± 2	2.7 ± 0.6	0.1 ± 0.6	31 ± 2	5.5 ± 0.5	1.6 ± 0.5	32 ± 2	3.5 ± 0.6	2.4 ± 0.6				34 ± 1	2.1 ± 0.4	-1.5 ± 0.4
Range		(30 – 36)	(2.1 – 3.7)	(-0.5 – 1.2)	(29 – 34)	(4.6 – 6.2)	(0.8 – 2.2)	(29 – 36)	(2.6 – 4.3)	(1.4 – 3.1)				(33 – 35)	(1.9 – 2.4)	(-1.8 – -1.3)
Canada	March	>40	Neg	Neg	31	5.5	1.6	33	3.4	2.3	>40	Neg	Neg	>40	Neg	Neg	>40	Neg	Neg
Canada	March	>40	Neg	Neg	30	5.7	1.8	30	4.1	3.0	>40	Neg	Neg	>40	Neg	Neg	>40	Neg	Neg
Canada	May	>40	Neg	Neg	31	5.3	1.4	32	3.7	2.5	>40	Neg	Neg	35	1.8	-1.9	>40	Neg	Neg
Canada	May	>40	Neg	Neg	30	5.5	1.6	31	3.9	2.7	>40	Neg	Neg	36	1.7	-2.0	>40	Neg	Neg
Canada	May	>40	Neg	Neg	31	5.4	1.5	30	4.0	2.9	>40	Neg	Neg	33	2.6	-1.1	>40	Neg	Neg
Canada	May	>40	Neg	Neg	30	5.5	1.6	30	4.0	2.9	35		0.4	37	1.4	-2.3	>40	Neg	Neg
Canada	June	34	2.7	0.3	29	5.9	2.0	29	4.4	3.3	>40	Neg	Neg	32	2.8	-0.9	>40	Neg	Neg
Canada	June	>40	Neg	Neg	30	5.7	1.8	31	3.8	2.6	>40	Neg	Neg	31	3.2	-0.4	>40	Neg	Neg
Canada	June	>40	Neg	Neg	28	6.2	2.3	33	3.3	2.1	>40	Neg	Neg	>40	Neg	Neg	>40	Neg	Neg
Canada	July	>40	Neg	Neg	30	5.7	1.8	31	3.9	2.7	>40	Neg	Neg	>40	Neg	Neg	>40	Neg	Neg
Canada	July	>40	Neg	Neg	29	5.8	1.9	29	4.3	3.2	>40	Neg	Neg	>40	Neg	Neg	>40	Neg	Neg
Canada	August	>40	Neg	Neg	29	6.1	2.1	29	4.3	3.2	>40	Neg	Neg	35	1.9	-1.8	>40	Neg	Neg
X ± SD					30 ± 1	5.7 ± 0.3	1.8 ± 0.3	31 ± 1	3.9 ± 0.3	2.8 ± 0.4				34 ± 2	2.2 ± 0.7	-1.5 ± 0.7
Range					(28 – 31)	(5.3 – 6.2)	(1.4 - 2.3)	(29 – 33)	(3.3 – 4.4)	(2.1 – 3.3)				(31 – 37)	(1.4 – 3.2)	(-2.3 – -0.4)
Spain-NE	August	36	2.3	-0.2	31	5.4	1.5	32	3.7	2.6	>40	Neg	Neg	>40	Neg	Neg	>40	Neg	Neg
Spain-NE	September	35	2.4	-0.1	30	5.5	1.6	29	4.2	3.1	>40	Neg	Neg	>40	Neg	Neg	>40	Neg	Neg
Spain-NE	October	>40	Neg	Neg	31	5.4	1.5	31	3.8	2.7	26		3.2	>40	Neg	Neg	>40	Neg	Neg
Spain-NE	November	35	2.5	0.1	30	5.7	1.7	28	4.6	3.5	>40	Neg	Neg	>40	Neg	Neg	34	2.5	0.1
Spain-NE	December	35	2.5	0.1	30	5.7	1.8	28	4.5	3.4	>40	Neg	Neg	>40	Neg	Neg	>40	Neg	Neg
Spain-NE	January	36	2.3	-0.2	30	5.5	1.6	31	3.9	2.8	>40	Neg	Neg	>40	Neg	Neg	>40	Neg	Neg
Spain-NE	February	32	3.2	0.8	30	5.8	1.9	28	4.5	3.4	>40	Neg	Neg	>40	Neg	Neg	35	2.2	-0.1
Spain-NE	March	35	2.4	-0.1	30	5.5	1.6	30	4.0	2.8	>40	Neg	Neg	>40	Neg	Neg	>40	Neg	Neg
Spain-NE	April	>40	Neg	Neg	31	5.4	1.5	36	2.6	1.3	20		4.7	>40	Neg	Neg	>40	Neg	Neg
Spain-NE	May	>40	Neg	Neg	31	5.2	1.4	38	2.1	0.9	>40	Neg	Neg	>40	Neg	Neg	>40	Neg	Neg
Spain-NE	June	35	2.5	0.03	31	5.3	1.4	29	4.3	3.1	>40	Neg	Neg	>40	Neg	Neg	33	2.8	0.4
Spain-NE	July	37	2.0	-0.5	29	5.8	1.9	29	4.2	3.1	>40	Neg	Neg	>40	Neg	Neg	35	2.2	-0.2
X ± SD		35 ± 1	2.4 ± 0.3	0.01 ± 0.33	30 ± 1	5.5 ± 0.2	1.6 ± 0.2	31 ± 3	3.9 ± 0.8	2.7 ± 0.8	23 ± 4		3.9 ± 1.1				35 ± 1	2.4 ± 0.3	0.03 ± 0.24
Range		(32 – 37)	(2.0 – 3.2)	(-0.5 – 0.8)	(29 – 31)	(5.2 – 5.8)	(1.4 – 1.9)	(28 – 38)	(2.1 – 4.6)	(0.9 – 3.5)	(20 – 26)		(3.2 – 4.7)				(33 – 35)	(2.2 – 2.8)	(-0.2 – 0.4)
Spain-C	August	37	1.9	-0.5	31	5.4	1.5	32	3.6	2.4	>40	Neg	Neg	>40	Neg	Neg	>40	Neg	Neg
Spain-C	September	>40	Neg	Neg	30	5.7	1.7	31	3.8	2.7	>40	Neg	Neg	>40	Neg	Neg	>40	Neg	Neg
Spain-C	October	>40	Neg	Neg	29	5.8	1.9	32	3.7	2.6	>40	Neg	Neg	>40	Neg	Neg	>40	Neg	Neg
Spain-C	November	>40	Neg	Neg	30	5.7	1.7	30	4.1	3.0	19		5.0	>40	Neg	Neg	>40	Neg	Neg
Spain-C	December	36	2.1	-0.3	29	5.9	2.0	31	3.9	2.7	>40	Neg	Neg	>40	Neg	Neg	35	2.3	-0.1
Spain-C	January	34	2.7	0.3	30	5.7	1.8	30	4.0	2.9	>40	Neg	Neg	>40	Neg	Neg	36	2.0	-0.4
Spain-C	February	34	2.7	0.3	29	6.1	2.1	30	4.0	2.9	>40	Neg	Neg	>40	Neg	Neg	35	2.4	0.01
Spain-C	March	34	2.9	0.4	30	5.6	1.7	32	3.7	2.5	>40	Neg	Neg	>40	Neg	Neg	34	2.7	0.3
Spain-C	April	>40	Neg	Neg	32	5.2	1.3	32	3.7	2.5	>40	Neg	Neg	>40	Neg	Neg	>40	Neg	Neg
Spain-C	May	36	2.3	-0.2	31	5.3	1.4	30	4.1	3.0	>40	Neg	Neg	36	1.6	-2.1	31	3.4	0.9
Spain-C	June	37	1.9	-0.5	31	5.2	1.3	27	4.7	3.7	20		4.9	>40	Neg	Neg	33	2.9	0.5
Spain-C	July	35	2.5	0.1	31	5.4	1.5	31	3.9	2.8	>40	Neg	Neg	>40	Neg	Neg	34	2.4	0.03
X ± SD		35 ± 1	2.4 ± 0.4	-0.05 ± 0.38	30 ± 1	5.6 ± 0.3	1.7 ± 0.3	31 ± 1	3.9 ± 0.3	2.8 ± 0.3	19.6 ± 0.3		5.0 ± 0.1				34 ± 2	2.6 ± 0.5	0.2 ± 0.4)
Range		(34 – 37)	(1.9 – 2.9)	(-0.5 – 0.4)	(29 – 32)	(5.2 – 6.1)	(1.3 – 2.1)	(27 – 32)	(3.6 – 4.7)	(2.4 – 3.7)	(19 – 20)		(4.9 – 5.0)				(31 – 36)	(2.0 – 3.4)	(-0.4 – 0.9)
England	September	>40	Neg	Neg	28	6.4	2.5	28	4.5	3.4	17		5.6	>40	Neg	Neg	>40	Neg	Neg
England	October	>40	Neg	Neg	30	5.5	1.6	31	3.9	2.8	18		5.5	>40	Neg	Neg	>40	Neg	Neg
England	November	>40	Neg	Neg	30	5.7	1.8	30	4.0	2.9	>40	Neg	Neg	>40	Neg	Neg	>40	Neg	Neg
England	December	>40	Neg	Neg	31	5.4	1.5	29	4.4	3.3	>40	Neg	Neg	>40	Neg	Neg	34	2.6	0.2
England	January	>40	Neg	Neg	31	5.4	1.5	30	4.1	3.0	>40	Neg	Neg	>40	Neg	Neg	32	3.0	0.6
England	February	>40	Neg	Neg	30	5.7	1.8	30	4.1	3.0	>40	Neg	Neg	>40	Neg	Neg	33	2.8	0.4
England	March	>40	Neg	Neg	31	5.3	1.4	30	4.0	2.9	>40	Neg	Neg	>40	Neg	Neg	36	2.0	-0.4
England	April	>40	Neg	Neg	35	4.9	1.1	29	4.3	3.1	36		0.3	>40	Neg	Neg	34	2.5	0.1
England	May	>40	Neg	Neg	32	5.1	1.2	31	3.8	2.6	>40	Neg	Neg	>40	Neg	Neg	>40	Neg	Neg
England	June	>40	Neg	Neg	31	5.4	1.5	32	3.6	2.5	>40	Neg	Neg	>40	Neg	Neg	>40	Neg	Neg
England	July	>40	Neg	Neg	32	5.1	1.2	31	3.8	2.6	>40	Neg	Neg	>40	Neg	Neg	>40	Neg	Neg
England	August	>40	Neg	Neg	31	5.3	1.4	31	3.9	2.7	>40	Neg	Neg	>40	Neg	Neg	32	3.1	0.7
X ± SD					31 ± 1	5.4 ± 0.4	1.5 ± 0.4	30 ± 1	4.0 ± 0.3	2.9 ± 0.3	24 ± 11		3.8 ± 3.0				34 ± 1	2.7 ± 0.4	0.3 ± 0.4
Range					(28 – 35)	(4.9 – 6.4)	(1.1 – 2.4)	(28 – 32)	(3.6 – 4.5)	(2.5 – 3.4)	(17 – 36)		(0.3 – 5.6)				(32 – 36)	(2.0 – 3.1)	(-0.4 – 0.7)
N-Ireland	August	>40	Neg	Neg	31	5.3	1.4	28	4.4	3.4	>40	Neg	Neg	>40	Neg	Neg	34	2.6	0.2
N-Ireland	September	>40	Neg	Neg	31	5.3	1.4	29	4.4	3.3	>40	Neg	Neg	>40	Neg	Neg	36	2.1	-0.3
N-Ireland	October	>40	Neg	Neg	30	5.5	1.6	28	4.5	3.4	>40	Neg	Neg	>40	Neg	Neg	35	2.4	0.01
N-Ireland	November	>40	Neg	Neg	30	5.7	1.8	28	4.5	3.4	>40	Neg	Neg	>40	Neg	Neg	35	2.4	0.02
N-Ireland	December	>40	Neg	Neg	31	5.4	1.5	28	4.5	3.5	21		4.6	>40	Neg	Neg	>40	Neg	Neg
N-Ireland	January	>40	Neg	Neg	31	5.3	1.5	28	4.6	3.5	>40	Neg	Neg	>40	Neg	Neg	>40	Neg	Neg
N-Ireland	February	>40	Neg	Neg	32	5.0	1.2	30	4.2	3.1	>40	Neg	Neg	>40	Neg	Neg	35	2.3	-0.1
N-Ireland	March	>40	Neg	Neg	32	5.1	1.3	29	4.4	3.3	>40	Neg	Neg	>40	Neg	Neg	33	2.7	0.3
N-Ireland	April	>40	Neg	Neg	30	5.5	1.6	28	4.5	3.4	>40	Neg	Neg	>40	Neg	Neg	34	2.7	0.3
N-Ireland	May	>40	Neg	Neg	30	5.6	1.7	29	4.3	3.2	>40	Neg	Neg	>40	Neg	Neg	32	3.1	0.7
N-Ireland	June	>40	Neg	Neg	31	5.2	1.3	28	4.5	3.4	>40	Neg	Neg	>40	Neg	Neg	33	2.8	0.4
N-Ireland	July	>40	Neg	Neg	30	5.7	1.8	28	4.6	3.5	>40	Neg	Neg	>40	Neg	Neg	33	2.8	0.4
X ± SD					31 ± 1	5.4 ± 0.2	1.5 ± 0.2	28.4 ± 0.5	4.4 ± 0.1	3.3 ± 0.1							34 ± 1	2.6 ± 0.3	0.2 ± 0.3
Range					(30 – 32)	(5.0 – 5.7)	(1.2 – 1.8)	(28 – 30)	(4.2 – 4.6)	(3.1 – 3.5)							(32 – 36)	(2.1 – 3.1)	(-0.3 – 0.7)
Brazil-SC	July	>40	Neg	Neg	31	5.4	1.5	30	4.0	2.8	21		4.6	>40	Neg	Neg	>40	Neg	Neg
Brazil-SC	August	>40	Neg	Neg	31	5.4	1.5	31	3.9	2.8	>40	Neg	Neg	>40	Neg	Neg	>40	Neg	Neg
Brazil-SC	September	>40	Neg	Neg	30	5.5	1.6	31	3.9	2.8	>40	Neg	Neg	>40	Neg	Neg	>40	Neg	Neg
Brazil-SC	October	>40	Neg	Neg	31	5.2	1.3	31	3.7	2.6	>40	Neg	Neg	>40	Neg	Neg	>40	Neg	Neg
Brazil-SC	November	>40	Neg	Neg	31	5.3	1.4	33	3.5	2.3	>40	Neg	Neg	>40	Neg	Neg	>40	Neg	Neg
Brazil-SC	December	>40	Neg	Neg	31	5.4	1.5	31	3.9	2.8	>40	Neg	Neg	>40	Neg	Neg	>40	Neg	Neg
Brazil-SC	January	>40	Neg	Neg	31	5.2	1.3	33	3.4	2.3	>40	Neg	Neg	>40	Neg	Neg	>40	Neg	Neg
Brazil-SC	February	>40	Neg	Neg	31	5.3	1.4	31	3.9	2.8	39		-0.5	>40	Neg	Neg	>40	Neg	Neg
Brazil-SC	March	>40	Neg	Neg	31	5.2	1.3	32	3.7	2.6	>40	Neg	Neg	>40	Neg	Neg	>40	Neg	Neg
Brazil-SC	April	>40	Neg	Neg	32	5.2	1.3	31	3.9	2.8	23		3.9	>40	Neg	Neg	>40	Neg	Neg
Brazil-SC	May	>40	Neg	Neg	30	5.5	1.6	30	4.0	2.9	>40	Neg	Neg	>40	Neg	Neg	>40	Neg	Neg
Brazil-SC	June	>40	Neg	Neg	31	5.3	1.5	33	3.3	2.1	>40	Neg	Neg	>40	Neg	Neg	>40	Neg	Neg
X ± SD					31.0 ± 0.4	5.3 ± 0.1	1.4 ± 0.1	31 ± 1	3.8 ± 0.2	2.6 ± 0.3	28 ± 10		2.7 ± 2.7
Range					(30 – 32)	(5.2 – 5.5)	(1.3 – 1.6)	(30 – 33)	(3.3 – 4.0)	(2.1 – 2.9)	(21 – 39)		(-0.5 – 4.6)
All
X ± SD		35 ± 2	2.6 ± 0.6	0.1 ± 0.6	31 ± 1	5.5 ± 0.3	1.6 ± 0.3	31 ± 2	3.9 ± 0.5	2.8 ± 0.5	26 ± 8		3.1 ± 2.5	34 ± 2	2.3 ± 0.5	-1.4 ± 0.6	34 ± 1	2.6 ± 0.4	0.2 ± 0.3
Range		(29 – 37)	(1.9 – 4.1)	(-0.6 – 1.6)	(28-34)	(4.6 – 6.4)	(0.8 – 2.4)	(27 – 38)	(2.1 – 4.7)	(0.9 – 3.7)	(17 – 39)		(-1.3 – 5.6)	(31 – 37)	(1.4 – 3.2)	(-2.3 – -0.4)	(31 – 36)	(2.0 – 3.4)	(-0.4–0.9)
SD = Standard deviation
Neg = Negative sample. Ct value > 40
Average and SD only for the positive samples.
