# Supplementary material for: Estimated quantity of swine virus genomes based on quantitative PCR analysis in spray-dried porcine plasma samples collected from multiple manufacturing plants
Source: PLoS One. 2022 May 23;17(5):e0259613. doi: 10.1371/journal.pone.0259613 (PMC9126402; doi:10.1371/journal.pone.0259613)
Supplement: S2 Table — Estimated virus genome presence in raw plasma per months during the years 2018–2019. (XLSX) [file pone.0259613.s002.xlsx]

## Sheet: S2 Table - Raw Plasma
S2 Table -Raw Plasma. Estimated virus genome presence expressed in log10 TCID50/g liquid plasma in manufacturing plants located in different swine production areas around the world per months during the years 2018-2019.
Plant	Month	PEDV	PCV2	PPV	SIV	PPRS-US	PRRS-EU
USA-IA	August	-1.6	0.2	1.7	Neg	-2.0	Neg
USA-IA	September	Neg	0.04	1.2	Neg	-2.9	Neg
USA-IA	October	-1.8	0.1	1.9	Neg	-2.1	Neg
USA-IA	November	-1.1	0.5	2.1	Neg	-1.9	Neg
USA-IA	January	0.3	0.3	2.0	Neg	-2.6	Neg
USA-IA	February	0.1	0.3	1.5	Neg	-3.2	Neg
USA-IA	March	0.5	0.3	2.0	-2.5	-2.2	-1.4
USA-IA	April	-0.5	0.5	1.4	Neg	-2.9	Neg
USA-IA	May	-1.6	0.2	1.6	Neg	-1.5	Neg
USA-IA	June	-1.8	0.4	1.8	Neg	-2.3	Neg
USA-IA	July	Neg	0.3	1.5	Neg	-2.5	Neg
	Average ±SD	-0.8 ± 0.9	0.3 ± 0.2	1.7 ± 0.3		-2.4 ± 0.5
	Range	(-1.8 – 0.5)	(0.04 – 0.5)	(1.2 – 2.1)		(-3.2 – -1.5)
USA-NC	September	Neg	1.2	0.9	Neg	Neg	Neg
USA-NC	October	-1.3	0.8	1.1	Neg	Neg	Neg
USA-NC	November	-1.5	0.7	0.5	Neg	Neg	Neg
USA-NC	December	0.1	1.1	1.9	Neg	Neg	Neg
USA-NC	January	-1.0	1.1	0.3	Neg	-2.9	Neg
USA-NC	February	-0.9	0.4	2.1	Neg	Neg	Neg
USA-NC	March	Neg	-0.1	1.3	Neg	Neg	Neg
USA-NC	April	-1.2	0.6	2.0	Neg	Neg	Neg
USA-NC	May	Neg	-0.3	1.0	Neg	Neg	Neg
USA-NC	June	Neg	0.5	1.0	Neg	Neg	Neg
USA-NC	July	Neg	0.3	1.8	Neg	-2.3	Neg
USA-NC	August	Neg	0.3	1.8	Neg	Neg	Neg
	Average ±SD	-0.9 ± 0.6	0.6 ± 0.5	1.3 ± 0.6		-2.6 ± 0.4
	Range	(-1.5 – 0.1)	(-0.3 – 1.2)	(0.3 – 2.1)		(-2.9 – -2.3)
Canada	March	Neg	0.5	1.2	Neg	Neg	Neg
Canada	March	Neg	0.6	1.9	Neg	Neg	Neg
Canada	May	Neg	0.3	1.4	Neg	-3.0	Neg
Canada	May	Neg	0.5	1.6	Neg	-3.2	Neg
Canada	May	Neg	0.4	1.8	Neg	-2.2	Neg
Canada	May	Neg	0.5	1.8	-0.7	Neg	Neg
Canada	June	-0.8	0.8	2.2	Neg	-2.0	Neg
Canada	June	Neg	0.7	1.5	Neg	-1.6	Neg
Canada	June	Neg	1.1	1.0	Neg	Neg	Neg
Canada	July	Neg	0.6	1.6	Neg	Neg	Neg
Canada	July	Neg	0.8	2.0	Neg	Neg	Neg
Canada	August	Neg	1.0	2.1	Neg	-2.9	Neg
	Average ±SD		0.6 ± 0.3	1.7 ± 0.4		-2.5 ± 0.7
	Range		(0.3 – 1.1)	(1.0 – 2.2)		(-3.2 – -1.6)
Spain-NE	August	-1.2	0.4	1.5	Neg	Neg	Neg
Spain-NE	September	-1.1	0.6	2.1	Neg	Neg	Neg
Spain-NE	October	-1.0	0.4	1.6	2.1	Neg	Neg
Spain-NE	November	-1.0	0.7	2.5	Neg	Neg	-1.0
Spain-NE	December	-0.9	0.8	2.3	Neg	Neg	Neg
Spain-NE	January	-1.2	0.5	1.7	Neg	Neg	Neg
Spain-NE	February	-0.3	0.8	2.3	Neg	Neg	-1.2
Spain-NE	March	-1.1	0.6	1.8	Neg	Neg	Neg
Spain-NE	April	Neg	0.4	0.3	3.7	Neg	Neg
Spain-NE	May	Neg	0.3	-0.2	Neg	Neg	Neg
Spain-NE	June	-1.0	0.3	2.1	Neg	Neg	-0.7
Spain-NE	July	-1.5	0.8	2.1	Neg	Neg	-1.2
	Average ±SD	-1.0 ± 0.3	0.6 ± 0.2	1.7 ± 0.8	2.9 ± 1.1		-1.0 ± 0.3
	Range	(-1.5 – -0.3)	(0.3 – 0.8)	(-0.2 – 2.5)	(2.1 – 3.7)		(-1.2 – -0.7)
Spain-C	August	-1.6	0.4	1.3	Neg	Neg	Neg
Spain-C	September	Neg	0.6	1.6	Neg	Neg	Neg
Spain-C	October	Neg	0.8	1.4	Neg	Neg	Neg
Spain-C	November	Neg	0.6	1.9	3.9	Neg	Neg
Spain-C	December	-1.4	0.9	1.6	Neg	Neg	-1.2
Spain-C	January	-0.8	0.7	1.7	Neg	Neg	-1.5
Spain-C	February	-0.8	1.0	1.8	Neg	Neg	-1.1
Spain-C	March	-0.7	0.6	1.4	Neg	Neg	-0.8
Spain-C	April	Neg	0.2	1.4	Neg	Neg	Neg
Spain-C	May	-1.3	0.3	1.9	Neg	-3.2	-0.2
Spain-C	June	-1.7	0.2	2.6	3.8	Neg	-0.6
Spain-C	July	-1.1	0.3	1.7	Neg	Neg	-1.1
	Average ±SD	-1.2 ± 0.4	0.5 ± 0.3	1.7 ± 0.3	3.8 ± 0.1		-0.9 ± 0.4
	Range	(-1.7 – -0.7)	(0.2 – 1.0)	(1.3 – 2.6)	(3.8 – 3.9)		(-1.5 – -0.2)
England	September	Neg	1.4	2.3	4.6	Neg	Neg
England	October	Neg	0.6	1.7	4.5	Neg	Neg
England	November	Neg	0.8	1.8	Neg	Neg	Neg
England	December	Neg	0.5	2.3	Neg	Neg	-0.9
England	January	Neg	0.5	1.9	Neg	Neg	-0.4
England	February	Neg	0.8	2.0	Neg	Neg	-0.7
England	March	Neg	0.4	1.8	Neg	Neg	-1.4
England	April	Neg	0.03	2.1	-0.7	Neg	-0.9
England	May	Neg	0.1	1.6	Neg	Neg	Neg
England	June	Neg	0.5	1.5	Neg	Neg	Neg
England	July	Neg	0.2	1.6	Neg	Neg	Neg
England	August	Neg	0.4	1.7	Neg	Neg	-0.3
	Average ±SD		0.5 ± 0.4	1.9 ± 0.3	2.8 ± 3.0		-0.8 ± 0.4
	Range		(0.03 – 1.4)	(1.5 – 2.3)	(-0.7 – 4.6)		(-1.4 – -0.3)
N-Ireland	August	Neg	0.2	2.2	Neg	Neg	-0.9
N-Ireland	September	Neg	0.3	2.1	Neg	Neg	-1.4
N-Ireland	October	Neg	0.5	2.3	Neg	Neg	-1.1
N-Ireland	November	Neg	0.6	2.3	Neg	Neg	-1.1
N-Ireland	December	Neg	0.4	2.3	3.5	Neg	Neg
N-Ireland	January	Neg	0.3	2.4	Neg	Neg	Neg
N-Ireland	February	Neg	0.1	1.9	Neg	Neg	-1.2
N-Ireland	March	Neg	0.1	2.2	Neg	Neg	-0.8
N-Ireland	April	Neg	0.5	2.2	Neg	Neg	-0.9
N-Ireland	May	Neg	0.6	2.1	Neg	Neg	-0.5
N-Ireland	June	Neg	0.2	2.3	Neg	Neg	-0.7
N-Ireland	July	Neg	0.6	2.4	Neg	Neg	-0.7
	Average ±SD		0.4 ± 0.2	2.2 ± 0.1			-0.9 ± 0.3
	Range		(0.1 – 0.6)	(1.9 – 2.4)			(-1.4 – -0.5)
Brazil-SC	July	Neg	0.4	1.7	3.5	Neg	Neg
Brazil-SC	August	Neg	0.3	1.7	Neg	Neg	Neg
Brazil-SC	September	Neg	0.5	1.6	Neg	Neg	Neg
Brazil-SC	October	Neg	0.2	1.5	Neg	Neg	Neg
Brazil-SC	November	Neg	0.3	1.2	Neg	Neg	Neg
Brazil-SC	December	Neg	0.3	1.7	Neg	Neg	Neg
Brazil-SC	January	Neg	0.2	1.2	Neg	Neg	Neg
Brazil-SC	February	Neg	0.3	1.7	-1.5	Neg	Neg
Brazil-SC	March	Neg	0.2	1.4	Neg	Neg	Neg
Brazil-SC	April	Neg	0.2	1.6	2.8	Neg	Neg
Brazil-SC	May	Neg	0.5	1.8	Neg	Neg	Neg
Brazil-SC	June	Neg	0.3	1.0	Neg	Neg	Neg
	Average ±SD		0.3 ± 0.1	1.5 ± 0.3	1.6 ± 2.7
	Range		(0.2 – 0.5)	(1.0 – 1.8)	(-1.5 – 3.5)
All	Average ±SD	-1.0 ± 0.6	0.5 ± 0.3	1.7 ± 0.5	2.1 ± 2.5	-2.5 ± 0.5	-0.9 ± 0.3
	Range	(-1.8 – 0.5)	(-0.3 – 1.4)	(-0.2 – 2.6)	(-2.5 – 4.6)	(-3.2 – -1.5)	(-1.5 – -0.2)
SD = Standard deviation
Neg = Negative sample. Ct value > 40
Average and SD only for the positive samples.
